# Supplementary material for: Association between 35 blood and urine biomarkers and oral leukoplakia: a two-sample Mendelian randomization study
Source: Front Oncol. 2024 Aug 22;14:1437493. doi: 10.3389/fonc.2024.1437493 (PMC11374601; doi:10.3389/fonc.2024.1437493)
Supplement: Supplementary file 1 [file Table1.xlsx]

## Sheet: Apolipoprotein_B_adjstatins
id.exposure	id.outcome	outcome	exposure	method	Q	Q_df	Q_pval
1	muHuZU	sb8Uk4	outcome	exposure	MR Egger	226.293	216	0.301702
2	muHuZU	sb8Uk4	outcome	exposure	Inverse variance weighted	226.391	217	0.316925

## Sheet: Cholesterol_adjstatins
id.exposure	id.outcome	outcome	exposure	method	Q	Q_df	Q_pval
1	YXfkD0	Sh0XK9	outcome	exposure	MR Egger	218.938	218	0.469406
2	YXfkD0	Sh0XK9	outcome	exposure	Inverse variance weighted	222.235	219	0.426371

## Sheet: LDL_direct_adjstatins
id.exposure	id.outcome	outcome	exposure	method	Q	Q_df	Q_pval
1	EVtNkY	ud8WFl	outcome	exposure	MR Egger	208.018	211	0.54513
2	EVtNkY	ud8WFl	outcome	exposure	Inverse variance weighted	211.007	212	0.506341

## Sheet: Non_albumin_protein
id.exposure	id.outcome	outcome	exposure	method	Q	Q_df	Q_pval
1	8fQH77	h7g8dM	outcome	exposure	MR Egger	233.565	241	0.622389
2	8fQH77	h7g8dM	outcome	exposure	Inverse variance weighted	234.579	242	0.621888

## Sheet: Triglycerides
id.exposure	id.outcome	outcome	exposure	method	Q	Q_df	Q_pval
1	uY333C	Q0Kgg8	outcome	exposure	MR Egger	203.122	208	0.582497
2	uY333C	Q0Kgg8	outcome	exposure	Inverse variance weighted	207.896	209	0.508556
