# Supplementary material for: Association between 35 blood and urine biomarkers and oral leukoplakia: a two-sample Mendelian randomization study
Source: Front Oncol. 2024 Aug 22;14:1437493. doi: 10.3389/fonc.2024.1437493 (PMC11374601; doi:10.3389/fonc.2024.1437493)
Supplement: Supplementary file 2 [file Table2.xlsx]

## Sheet: Apolipoprotein_B_adjstatins
[[1]]
[[1]]$`Main MR results`
Exposure MR Analysis Causal Estimate Sd T-stat P-value
1 beta.exposure Raw 0.5054494 0.14107 3.58297 0.0004194015
2 beta.exposure Outlier-corrected NA NA NA NA
[[1]]$`MR-PRESSO results`
[[1]]$`MR-PRESSO results`$`Global Test`
[[1]]$`MR-PRESSO results`$`Global Test`$RSSobs
[1] 228.3722
[[1]]$`MR-PRESSO results`$`Global Test`$Pvalue
[1] 0.347
attr(,"id.exposure")
[1] "muHuZU"
attr(,"id.outcome")
[1] "sb8Uk4"
attr(,"exposure")
[1] "exposure"
attr(,"outcome")
[1] "outcome"

## Sheet: Cholesterol_adjstatins
[[1]]
[[1]]$`Main MR results`
Exposure MR Analysis Causal Estimate Sd T-stat P-value
1 beta.exposure Raw 0.4132285 0.1481897 2.788509 0.005761102
2 beta.exposure Outlier-corrected NA NA NA NA
[[1]]$`MR-PRESSO results`
[[1]]$`MR-PRESSO results`$`Global Test`
[[1]]$`MR-PRESSO results`$`Global Test`$RSSobs
[1] 224.9037
[[1]]$`MR-PRESSO results`$`Global Test`$Pvalue
[1] 0.389
attr(,"id.exposure")
[1] "YXfkD0"
attr(,"id.outcome")
[1] "Sh0XK9"
attr(,"exposure")
[1] "exposure"
attr(,"outcome")
[1] "outcome"

## Sheet: LDL_direct_adjstatins
[[1]]
[[1]]$`Main MR results`
Exposure MR Analysis Causal Estimate Sd T-stat P-value
1 beta.exposure Raw 0.4354212 0.146773 2.96663 0.003356329
2 beta.exposure Outlier-corrected NA NA NA NA
[[1]]$`MR-PRESSO results`
[[1]]$`MR-PRESSO results`$`Global Test`
[[1]]$`MR-PRESSO results`$`Global Test`$RSSobs
[1] 213.342
[[1]]$`MR-PRESSO results`$`Global Test`$Pvalue
[1] 0.514
attr(,"id.exposure")
[1] "EVtNkY"
attr(,"id.outcome")
[1] "ud8WFl"
attr(,"exposure")
[1] "exposure"
attr(,"outcome")
[1] "outcome"

## Sheet: Non_albumin_protein
[[1]]
[[1]]$`Main MR results`
Exposure MR Analysis Causal Estimate Sd T-stat P-value
1 beta.exposure Raw -0.3953774 0.184668 -2.141018 0.03327205
2 beta.exposure Outlier-corrected NA NA NA NA
[[1]]$`MR-PRESSO results`
[[1]]$`MR-PRESSO results`$`Global Test`
[[1]]$`MR-PRESSO results`$`Global Test`$RSSobs
[1] 236.8948
[[1]]$`MR-PRESSO results`$`Global Test`$Pvalue
[1] 0.612
attr(,"id.exposure")
[1] "8fQH77"
attr(,"id.outcome")
[1] "h7g8dM"
attr(,"exposure")
[1] "exposure"
attr(,"outcome")
[1] "outcome"

## Sheet: Triglycerides
[[1]]
[[1]]$`Main MR results`
Exposure MR Analysis Causal Estimate Sd T-stat P-value
1 beta.exposure Raw 0.3201973 0.156723 2.043078 0.04229975
2 beta.exposure Outlier-corrected NA NA NA NA
[[1]]$`MR-PRESSO results`
[[1]]$`MR-PRESSO results`$`Global Test`
[[1]]$`MR-PRESSO results`$`Global Test`$RSSobs
[1] 210.3953
[[1]]$`MR-PRESSO results`$`Global Test`$Pvalue
[1] 0.494
attr(,"id.exposure")
[1] "uY333C"
attr(,"id.outcome")
[1] "Q0Kgg8"
attr(,"exposure")
[1] "exposure"
attr(,"outcome")
[1] "outcome"
