# Supplementary material for: Association between 35 blood and urine biomarkers and oral leukoplakia: a two-sample Mendelian randomization study
Source: Front Oncol. 2024 Aug 22;14:1437493. doi: 10.3389/fonc.2024.1437493 (PMC11374601; doi:10.3389/fonc.2024.1437493)
Supplement: Supplementary file 3 [file Table3.xlsx]

## Sheet: r_result
exposure	outcome-id	IVW-pvalue
oral leukoplakia	Alanine_aminotransferase	0.0228904
oral leukoplakia	Albumin	0.113224
oral leukoplakia	Alkaline_phosphatase	0.2419
oral leukoplakia	Apolipoprotein_A	0.769496
oral leukoplakia	Apolipoprotein_B_adjstatins	0.449887
oral leukoplakia	Aspartate_aminotransferase	0.0413129
oral leukoplakia	AST_ALT_ratio	0.412135
oral leukoplakia	C_reactive_protein	0.172999
oral leukoplakia	Calcium	0.997953
oral leukoplakia	Cholesterol_adjstatins	0.648625
oral leukoplakia	Creatinine_in_urine	0.70293
oral leukoplakia	Creatinine	0.178935
oral leukoplakia	Cystatin_C	0.0590266
oral leukoplakia	Direct_bilirubin	0.28485
oral leukoplakia	eGFR	0.184562
oral leukoplakia	Gamma_glutamyltransferase	0.705973
oral leukoplakia	Glucose	0.88297
oral leukoplakia	Glycated_haemoglobin_HbA1c	0.983301
oral leukoplakia	HDL_cholesterol	0.763299
oral leukoplakia	IGF_1	0.0381025
oral leukoplakia	LDL_direct_adjstatins	0.637021
oral leukoplakia	Lipoprotein_A	0.693731
oral leukoplakia	Microalbumin_in_urine	0.80224
oral leukoplakia	Non_albumin_protein	0.620771
oral leukoplakia	Phosphate	0.521664
oral leukoplakia	Potassium_in_urine	0.874631
oral leukoplakia	SHBG	0.410891
oral leukoplakia	Sodium_in_urine	0.407642
oral leukoplakia	Testosterone	0.338232
oral leukoplakia	Total_bilirubin	0.380968
oral leukoplakia	Total_protein	0.435916
oral leukoplakia	Triglycerides	0.623341
oral leukoplakia	Urate	0.740218
oral leukoplakia	Urea	0.456459
oral leukoplakia	Vitamin_D	0.804654
